# Supplementary material for: Effects of active action observation on cognitive, emotional, motor, and somatosensory outcomes in adolescents with juvenile idiopathic arthritis: a prospective exploratory case series
Source: Front Hum Neurosci. 2026 Feb 27;20:1766070. doi: 10.3389/fnhum.2026.1766070 (PMC12982409; doi:10.3389/fnhum.2026.1766070)
Supplement: Supplementary file 1 [file Supplementary_file_1.zip]

Archive with 5 entries (4 files):
- Supplementary Material/
- Supplementary Material/Supplementary Material 1.docx
- Supplementary Material/Supplementary Material 2.docx
- Supplementary Material/Supplementary Material 3.docx
- Supplementary Material/Supplementary Material 4.docx
